# Supplementary material for: Investigation into Polyphenol Profile and Biological Activities of Enriched Persimmon/Apple Smoothies during Storage
Source: Foods. 2023 Aug 29;12(17):3248. doi: 10.3390/foods12173248 (PMC10486386; doi:10.3390/foods12173248)
Supplement: Supplementary file 1 [file foods-12-03248-s001.zip]

Archive with 1 entries (1 files):
- foods-2507799-supplementary.pdf
